# Supplementary material for: A Plant‐Based Platform for the Production of Bark Beetle Pheromones
Source: Plant Biotechnol J. 2025 Dec 17;24(4):2442–56. doi: 10.1111/pbi.70481 (PMC13140728; doi:10.1111/pbi.70481)
Supplement: Supplementary file 2 — Table S4: Extended quantification. [file PBI-24-2442-s001.xlsx]

## Sheet: verbenol pathway
				ng g-1 FW h-1
Individual	Background	Primary construct	Secondary construct	a-pinene	Trans-verbenol	Cis-verbenol	Verbenone
Col-0 V1 1	Col-0	GPPS-PS-CYP6DE1		424.9	N.D.	N.D.	N.D.
Col-0 V1 3	Col-0	GPPS-PS-CYP6DE1		416.8	N.D.	N.D.	N.D.
Col-0 V5 1	Col-0	GPPS-PS-CYP6DE1		N.D.	N.D.	N.D.	N.D.
Col-0 V6 1	Col-0	GPPS-PS-CYP6DE1		N.D.	N.D.	N.D.	N.D.
Col-0 V8 1	Col-0	GPPS-PS-CYP6DE1		18.0	6.4	80.9	5.8
Col-0 V8 2	Col-0	GPPS-PS-CYP6DE1		260.6	15.1	14.6	N.D.
Col-0 V8 3	Col-0	GPPS-PS-CYP6DE1		239.3	75.9	18.8	2.7
fps1 V1 3	fps1	GPPS-PS-CYP6DE1		596.7	8.0	N.D.	N.D.
fps1 V6 1	fps1	GPPS-PS-CYP6DE1		N.D.	N.D.	N.D.	N.D.
fps1 V7 1	fps1	GPPS-PS-CYP6DE1		N.D.	N.D.	N.D.	N.D.
fps1 V8 1	fps1	GPPS-PS-CYP6DE1		N.D.	N.D.	N.D.	N.D.
Cam V1	Camelina	GPPS-PS-CYP6DE1		158.9	N.D.	N.D.	N.D.
Cam V2	Camelina	GPPS-PS-CYP6DE1		152.7	N.D.	N.D.	N.D.
Cam V3	Camelina	GPPS-PS-CYP6DE1		95.3	N.D.	N.D.	N.D.
Cam V4	Camelina	GPPS-PS-CYP6DE1		517.4	N.D.	N.D.	N.D.
Cam V5	Camelina	GPPS-PS-CYP6DE1		524.0	N.D.	N.D.	N.D.
Cam V6	Camelina	GPPS-PS-CYP6DE1		N.D.	N.D.	N.D.	N.D.
Cam V7	Camelina	GPPS-PS-CYP6DE1		N.D.	N.D.	N.D.	N.D.
Cam V8	Camelina	GPPS-PS-CYP6DE1		2500.0	N.D.	N.D.	N.D.
Cam V9	Camelina	GPPS-PS-CYP6DE1		N.D.	N.D.	N.D.	N.D.
Cam V10	Camelina	GPPS-PS-CYP6DE1		N.D.	N.D.	N.D.	N.D.
N. benthamiana V1	N. benthamiana	GPPS-PS-CYP6DE2		468.1	N.D.	N.D.	N.D.
N. benthamiana V2	N. benthamiana	GPPS-PS-CYP6DE3		N.D.	N.D.	N.D.	N.D.
Col-0 V8+SSU 1	Col-0	GPPS-PS-CYP6DE1	GPPS.SSU	N.D.	N.D.	N.D.	N.D.
Col-0 V8+SSU 2	Col-0	GPPS-PS-CYP6DE1	GPPS.SSU	N.D.	N.D.	N.D.	N.D.
Col-0 V8+SSU 3	Col-0	GPPS-PS-CYP6DE1	GPPS.SSU	N.D.	N.D.	N.D.	N.D.
Col-0 V8+SSU 4	Col-0	GPPS-PS-CYP6DE1	GPPS.SSU	N.D.	N.D.	N.D.	N.D.
Col-0 V8+SSU 5	Col-0	GPPS-PS-CYP6DE1	GPPS.SSU	N.D.	N.D.	N.D.	N.D.
Col-0 V8+SSU 6	Col-0	GPPS-PS-CYP6DE1	GPPS.SSU	123.7	N.D.	N.D.	N.D.
Col-0 V8+CYP101 YF 1	Col-0	GPPS-PS-CYP6DE1	CYP101 YF	N.D.	N.D.	N.D.	N.D.
Col-0 V8+CYP101 YF 2	Col-0	GPPS-PS-CYP6DE1	CYP101 YF	211.3	3.9	N.D.	N.D.
Col-0 V8+CYP101 YF 3	Col-0	GPPS-PS-CYP6DE1	CYP101 YF	130.4	N.D.	N.D.	N.D.
Col-0 V8+CYP101 YF 5	Col-0	GPPS-PS-CYP6DE1	CYP101 YF	N.D.	N.D.	N.D.	N.D.
Col-0 V8+CYP101 YF 6	Col-0	GPPS-PS-CYP6DE1	CYP101 YF	N.D.	N.D.	N.D.	N.D.
Col-0 V8+CYP101 YF 7	Col-0	GPPS-PS-CYP6DE1	CYP101 YF	N.D.	N.D.	N.D.	N.D.
Col-0 V8+CYP101 YF 8	Col-0	GPPS-PS-CYP6DE1	CYP101 YF	N.D.	N.D.	N.D.	N.D.
Col-0 V8+CYP101 YF 9	Col-0	GPPS-PS-CYP6DE1	CYP101 YF	N.D.	N.D.	N.D.	N.D.
Col-0 V8+CYP101 YF 11	Col-0	GPPS-PS-CYP6DE1	CYP101 YF	184.6	N.D.	N.D.	N.D.
Col-0 V8+CYP101 YF 12	Col-0	GPPS-PS-CYP6DE1	CYP101 YF	N.D.	N.D.	N.D.	N.D.
Col-0 V8+CYP101 YF 14	Col-0	GPPS-PS-CYP6DE1	CYP101 YF	N.D.	N.D.	N.D.	N.D.
Col-0 V8+CYP101 FW 1	Col-0	GPPS-PS-CYP6DE1	CYP101 FW	N.D.	N.D.	N.D.	N.D.
Col-0 V8+CYP101 FW 2	Col-0	GPPS-PS-CYP6DE1	CYP101 FW	N.D.	N.D.	N.D.	N.D.
Col-0 V8+CYP101 FW 3	Col-0	GPPS-PS-CYP6DE1	CYP101 FW	N.D.	N.D.	N.D.	N.D.
Col-0 V8+CYP101 FW 4	Col-0	GPPS-PS-CYP6DE1	CYP101 FW	N.D.	N.D.	N.D.	N.D.
Col-0 V8+CYP101 FW 5	Col-0	GPPS-PS-CYP6DE1	CYP101 FW	N.D.	N.D.	N.D.	N.D.
Col-0 V8+CYP101 FW 6	Col-0	GPPS-PS-CYP6DE1	CYP101 FW	N.D.	N.D.	N.D.	N.D.
Col-0 V8+CYP101 FW 7	Col-0	GPPS-PS-CYP6DE1	CYP101 FW	N.D.	N.D.	N.D.	N.D.
Col-0 V8+RecA-CYP101 FW 1	Col-0	GPPS-PS-CYP6DE1	RecA-CYP101 FW	N.D.	N.D.	N.D.	N.D.
Col-0 V8+RecA-CYP101 FW 3	Col-0	GPPS-PS-CYP6DE1	RecA-CYP101 FW	N.D.	N.D.	N.D.	N.D.
Col-0 V8+RecA-CYP101 FW 4	Col-0	GPPS-PS-CYP6DE1	RecA-CYP101 FW	N.D.	N.D.	N.D.	N.D.
Col-0 V8+RecA-CYP101 FW 5	Col-0	GPPS-PS-CYP6DE1	RecA-CYP101 FW	N.D.	N.D.	N.D.	N.D.
Col-0 V8+RecA-CYP101 FW 6	Col-0	GPPS-PS-CYP6DE1	RecA-CYP101 FW	N.D.	N.D.	N.D.	N.D.
Col-0 V8+RecA-CYP101 FW 7	Col-0	GPPS-PS-CYP6DE1	RecA-CYP101 FW	N.D.	N.D.	N.D.	N.D.
Col-0 V8+RecA-CYP101 FW 9	Col-0	GPPS-PS-CYP6DE1	RecA-CYP101 FW	N.D.	N.D.	N.D.	N.D.
Col-0 V8+RecA-CYP101 YF 1	Col-0	GPPS-PS-CYP6DE1	RecA-CYP101 YF	N.D.	N.D.	N.D.	N.D.
Col-0 V8+RecA-CYP101 YF 2	Col-0	GPPS-PS-CYP6DE1	RecA-CYP101 YF	N.D.	N.D.	N.D.	N.D.
Col-0 V8+RecA-CYP101 YF 3	Col-0	GPPS-PS-CYP6DE1	RecA-CYP101 YF	N.D.	N.D.	N.D.	N.D.
Col-0 V8+RecA-CYP101 YF 4	Col-0	GPPS-PS-CYP6DE1	RecA-CYP101 YF	N.D.	N.D.	N.D.	N.D.
Col-0 V8+RecA-CYP101 YF 5	Col-0	GPPS-PS-CYP6DE1	RecA-CYP101 YF	N.D.	N.D.	N.D.	N.D.
Col-0 V8+RecA-CYP101 YF 6	Col-0	GPPS-PS-CYP6DE1	RecA-CYP101 YF	N.D.	N.D.	N.D.	N.D.
Col-0 V8+RecA-CYP101 YF 7	Col-0	GPPS-PS-CYP6DE1	RecA-CYP101 YF	N.D.	N.D.	N.D.	N.D.
Col-0 V8+RecA-CYP101 YF 8	Col-0	GPPS-PS-CYP6DE1	RecA-CYP101 YF	N.D.	N.D.	N.D.	N.D.
Col-0 V8+RecA-CYP101 YF 9	Col-0	GPPS-PS-CYP6DE1	RecA-CYP101 YF	N.D.	N.D.	N.D.	N.D.
Col-0 V8+RecA-CYP101 YF 10	Col-0	GPPS-PS-CYP6DE1	RecA-CYP101 YF	N.D.	N.D.	N.D.	N.D.
Col-0 V8+SSU+CYP101 FW 1	Col-0	GPPS-PS-CYP6DE1	GPPS.SSU-CYP101 FW	359.4	3.7	N.D.	N.D.
Col-0 V8+SSU+CYP101 FW 2	Col-0	GPPS-PS-CYP6DE1	GPPS.SSU-CYP101 FW	N.D.	N.D.	N.D.	N.D.
Col-0 V8+SSU+CYP101 FW 3	Col-0	GPPS-PS-CYP6DE1	GPPS.SSU-CYP101 FW	422.7	3.5	N.D.	N.D.
Col-0 V8+SSU+CYP101 FW 4	Col-0	GPPS-PS-CYP6DE1	GPPS.SSU-CYP101 FW	223.0	2.6	N.D.	N.D.
Col-0 V8+SSU+CYP101 FW 5	Col-0	GPPS-PS-CYP6DE1	GPPS.SSU-CYP101 FW	N.D.	N.D.	N.D.	N.D.
Col-0 V8+SSU+CYP101 FW 6	Col-0	GPPS-PS-CYP6DE1	GPPS.SSU-CYP101 FW	N.D.	N.D.	N.D.	N.D.
Col-0 V8+SSU+CYP101 FW 7	Col-0	GPPS-PS-CYP6DE1	GPPS.SSU-CYP101 FW	N.D.	N.D.	N.D.	N.D.
Col-0 V8+SSU+CYP101 FW 8	Col-0	GPPS-PS-CYP6DE1	GPPS.SSU-CYP101 FW	N.D.	N.D.	N.D.	N.D.
Col-0 V8+SSU+CYP101 FW 9	Col-0	GPPS-PS-CYP6DE1	GPPS.SSU-CYP101 FW	N.D.	N.D.	N.D.	N.D.
Col-0 V8+SSU+CYP101 FW 10	Col-0	GPPS-PS-CYP6DE1	GPPS.SSU-CYP101 FW	54.2	N.D.	N.D.	N.D.
Col-0 V8+SSU+CYP101 YF 1	Col-0	GPPS-PS-CYP6DE1	GPPS.SSU-CYP101 YF	N.D.	N.D.	N.D.	N.D.
Col-0 V8+SSU+CYP101 YF 2	Col-0	GPPS-PS-CYP6DE1	GPPS.SSU-CYP101 YF	N.D.	N.D.	N.D.	N.D.
Col-0 V8+SSU+CYP101 YF 3	Col-0	GPPS-PS-CYP6DE1	GPPS.SSU-CYP101 YF	N.D.	N.D.	N.D.	N.D.
Col-0 V8+SSU+CYP101 YF 4	Col-0	GPPS-PS-CYP6DE1	GPPS.SSU-CYP101 YF	N.D.	N.D.	N.D.	N.D.
Col-0 V8+SSU+CYP101 YF 5	Col-0	GPPS-PS-CYP6DE1	GPPS.SSU-CYP101 YF	N.D.	N.D.	N.D.	N.D.
Col-0 V8+SSU+CYP101 YF 6	Col-0	GPPS-PS-CYP6DE1	GPPS.SSU-CYP101 YF	386.8	2.8	N.D.	N.D.
Col-0 V8+SSU+CYP101 YF 7	Col-0	GPPS-PS-CYP6DE1	GPPS.SSU-CYP101 YF	443.2	4.0	N.D.	N.D.
Col-0 V8+SSU+CYP101 YF 8	Col-0	GPPS-PS-CYP6DE1	GPPS.SSU-CYP101 YF	N.D.	N.D.	N.D.	N.D.
Col-0 V8+SSU+CYP101 YF 9	Col-0	GPPS-PS-CYP6DE1	GPPS.SSU-CYP101 YF	N.D.	N.D.	N.D.	N.D.
Col-0 V8+SSU+CYP101 YF 10	Col-0	GPPS-PS-CYP6DE1	GPPS.SSU-CYP101 YF	N.D.	N.D.	N.D.	N.D.
Col-0 V8+SSU+CYP101 YF 11	Col-0	GPPS-PS-CYP6DE1	GPPS.SSU-CYP101 YF	N.D.	N.D.	N.D.	N.D.
Col-0 V8+SSU+CYP101 YF 12	Col-0	GPPS-PS-CYP6DE1	GPPS.SSU-CYP101 YF	N.D.	N.D.	N.D.	N.D.
Col-0 V8+SSU+CYP101 YF 13	Col-0	GPPS-PS-CYP6DE1	GPPS.SSU-CYP101 YF	N.D.	N.D.	N.D.	N.D.
Col-0 V8+SSU+CYP101 YF 14	Col-0	GPPS-PS-CYP6DE1	GPPS.SSU-CYP101 YF	N.D.	N.D.	N.D.	N.D.
Col-0 V8+SSU+RecA-CYP101 FW 1	Col-0	GPPS-PS-CYP6DE1	GPPS.SSU-RecA-CYP101 FW	331.7	10.3	N.D.	N.D.
Col-0 V8+SSU+RecA-CYP101 FW 2	Col-0	GPPS-PS-CYP6DE1	GPPS.SSU-RecA-CYP101 FW	259.3	4.3	N.D.	N.D.
Col-0 V8+SSU+RecA-CYP101 FW 3	Col-0	GPPS-PS-CYP6DE1	GPPS.SSU-RecA-CYP101 FW	194.2	5.0	N.D.	N.D.
Col-0 V8+SSU+RecA-CYP101 FW 4	Col-0	GPPS-PS-CYP6DE1	GPPS.SSU-RecA-CYP101 FW	N.D.	N.D.	N.D.	N.D.
Col-0 V8+SSU+RecA-CYP101 FW 5	Col-0	GPPS-PS-CYP6DE1	GPPS.SSU-RecA-CYP101 FW	N.D.	N.D.	N.D.	N.D.
Col-0 V8+SSU+RecA-CYP101 FW 6	Col-0	GPPS-PS-CYP6DE1	GPPS.SSU-RecA-CYP101 FW	357.6	4.4	N.D.	N.D.
Col-0 V8+SSU+RecA-CYP101 FW 7	Col-0	GPPS-PS-CYP6DE1	GPPS.SSU-RecA-CYP101 FW	152.6	3.2	N.D.	N.D.
Col-0 V8+SSU+RecA-CYP101 FW 8	Col-0	GPPS-PS-CYP6DE1	GPPS.SSU-RecA-CYP101 FW	N.D.	N.D.	N.D.	N.D.
Col-0 V8+SSU+RecA-CYP101 FW 9	Col-0	GPPS-PS-CYP6DE1	GPPS.SSU-RecA-CYP101 FW	N.D.	N.D.	N.D.	N.D.
Col-0 V8+SSU+RecA-CYP101 FW 10	Col-0	GPPS-PS-CYP6DE1	GPPS.SSU-RecA-CYP101 FW	N.D.	N.D.	N.D.	N.D.
Col-0 V8+SSU+RecA-CYP101 YF 1	Col-0	GPPS-PS-CYP6DE1	GPPS.SSU-RecA-CYP101 YF	152.9	N.D.	N.D.	N.D.
Col-0 V8+SSU+RecA-CYP101 YF 2	Col-0	GPPS-PS-CYP6DE1	GPPS.SSU-RecA-CYP101 YF	N.D.	N.D.	N.D.	N.D.
Col-0 V8+SSU+RecA-CYP101 YF 3	Col-0	GPPS-PS-CYP6DE1	GPPS.SSU-RecA-CYP101 YF	374.3	5.2	N.D.	N.D.
Col-0 V8+SSU+RecA-CYP101 YF 4	Col-0	GPPS-PS-CYP6DE1	GPPS.SSU-RecA-CYP101 YF	N.D.	N.D.	N.D.	N.D.
Col-0 V8+SSU+RecA-CYP101 YF 5	Col-0	GPPS-PS-CYP6DE1	GPPS.SSU-RecA-CYP101 YF	N.D.	N.D.	N.D.	N.D.
Col-0 V8+SSU+RecA-CYP101 YF 6	Col-0	GPPS-PS-CYP6DE1	GPPS.SSU-RecA-CYP101 YF	N.D.	N.D.	N.D.	N.D.
Col-0 V8+SSU+RecA-CYP101 YF 7	Col-0	GPPS-PS-CYP6DE1	GPPS.SSU-RecA-CYP101 YF	N.D.	N.D.	N.D.	N.D.
fps1 V1+SSU 1	fps1	GPPS-PS-CYP6DE1	GPPS.SSU	N.D.	N.D.	N.D.	N.D.
fps1 V1+SSU 2	fps1	GPPS-PS-CYP6DE1	GPPS.SSU	201.9	N.D.	N.D.	N.D.
fps1 V1+SSU 3	fps1	GPPS-PS-CYP6DE1	GPPS.SSU	N.D.	N.D.	N.D.	N.D.
fps1 V1+SSU 4	fps1	GPPS-PS-CYP6DE1	GPPS.SSU	N.D.	N.D.	N.D.	N.D.
fps1 V1+SSU 5	fps1	GPPS-PS-CYP6DE1	GPPS.SSU	225.7	N.D.	N.D.	N.D.
fps1 V1+SSU 6	fps1	GPPS-PS-CYP6DE1	GPPS.SSU	564.3	5.2	N.D.	N.D.
fps1 V1+SSU 7	fps1	GPPS-PS-CYP6DE1	GPPS.SSU	N.D.	N.D.	N.D.	N.D.
fps1 V1+CYP101 FW 1	fps1	GPPS-PS-CYP6DE1	CYP101 FW	138.5	N.D.	N.D.	N.D.
fps1 V1+CYP101 FW 2	fps1	GPPS-PS-CYP6DE1	CYP101 FW	N.D.	N.D.	N.D.	N.D.
fps1 V1+CYP101 FW 4	fps1	GPPS-PS-CYP6DE1	CYP101 FW	N.D.	N.D.	N.D.	N.D.
fps1 V1+CYP101 FW 5	fps1	GPPS-PS-CYP6DE1	CYP101 FW	N.D.	N.D.	N.D.	N.D.
fps1 V1+CYP101 FW 6	fps1	GPPS-PS-CYP6DE1	CYP101 FW	N.D.	N.D.	N.D.	N.D.
fps1 V1+CYP101 FW 7	fps1	GPPS-PS-CYP6DE1	CYP101 FW	N.D.	N.D.	N.D.	N.D.
fps1 V1+CYP101 FW 8	fps1	GPPS-PS-CYP6DE1	CYP101 FW	N.D.	N.D.	N.D.	N.D.
fps1 V1+CYP101 FW 9	fps1	GPPS-PS-CYP6DE1	CYP101 FW	N.D.	N.D.	N.D.	N.D.
fps1 V1+CYP101 FW 10	fps1	GPPS-PS-CYP6DE1	CYP101 FW	374.1	7.6	N.D.	N.D.
fps1 V1+CYP101 FW 12	fps1	GPPS-PS-CYP6DE1	CYP101 FW	N.D.	N.D.	N.D.	N.D.
fps1 V1+CYP101 FW 13	fps1	GPPS-PS-CYP6DE1	CYP101 FW	671.1	5.9	N.D.	N.D.
fps1 V1+CYP101 FW 14	fps1	GPPS-PS-CYP6DE1	CYP101 FW	365.3	2.0	N.D.	N.D.
fps1 V1+CYP101 YF 1	fps1	GPPS-PS-CYP6DE1	CYP101 YF	513.0	5.8	N.D.	N.D.
fps1 V1+CYP101 YF 2	fps1	GPPS-PS-CYP6DE1	CYP101 YF	166.3	N.D.	N.D.	N.D.
fps1 V1+CYP101 YF 3	fps1	GPPS-PS-CYP6DE1	CYP101 YF	417.6	3.7	N.D.	N.D.
fps1 V1+CYP101 YF 4	fps1	GPPS-PS-CYP6DE1	CYP101 YF	N.D.	N.D.	N.D.	N.D.
fps1 V1+CYP101 YF 5	fps1	GPPS-PS-CYP6DE1	CYP101 YF	93.3	N.D.	N.D.	N.D.
fps1 V1+CYP101 YF 6	fps1	GPPS-PS-CYP6DE1	CYP101 YF	929.3	4.1	N.D.	N.D.
fps1 V1+CYP101 YF 7	fps1	GPPS-PS-CYP6DE1	CYP101 YF	772.0	5.8	N.D.	N.D.
fps1 V1+CYP101 YF 8	fps1	GPPS-PS-CYP6DE1	CYP101 YF	404.5	2.1	N.D.	N.D.
fps1 V1+CYP101 YF 9	fps1	GPPS-PS-CYP6DE1	CYP101 YF	181.4	2.0	N.D.	N.D.
fps1 V1+CYP101 YF 10	fps1	GPPS-PS-CYP6DE1	CYP101 YF	N.D.	N.D.	N.D.	N.D.
fps1 V1+RecA-CYP101 FW 1	fps1	GPPS-PS-CYP6DE1	RecA-CYP101 FW	N.D.	N.D.	N.D.	N.D.
fps1 V1+RecA-CYP101 FW 2	fps1	GPPS-PS-CYP6DE1	RecA-CYP101 FW	N.D.	N.D.	N.D.	N.D.
fps1 V1+RecA-CYP101 FW 3	fps1	GPPS-PS-CYP6DE1	RecA-CYP101 FW	N.D.	N.D.	N.D.	N.D.
fps1 V1+RecA-CYP101 FW 4	fps1	GPPS-PS-CYP6DE1	RecA-CYP101 FW	N.D.	N.D.	N.D.	N.D.
fps1 V1+RecA-CYP101 FW 5	fps1	GPPS-PS-CYP6DE1	RecA-CYP101 FW	N.D.	N.D.	N.D.	N.D.
fps1 V1+RecA-CYP101 FW 6	fps1	GPPS-PS-CYP6DE1	RecA-CYP101 FW	N.D.	N.D.	N.D.	N.D.
fps1 V1+RecA-CYP101 FW 7	fps1	GPPS-PS-CYP6DE1	RecA-CYP101 FW	N.D.	N.D.	N.D.	N.D.
fps1 V1+RecA-CYP101 FW 8	fps1	GPPS-PS-CYP6DE1	RecA-CYP101 FW	N.D.	N.D.	N.D.	N.D.
fps1 V1+RecA-CYP101 YF 1	fps1	GPPS-PS-CYP6DE1	RecA-CYP101 YF	408.9	6.3	N.D.	N.D.
fps1 V1+RecA-CYP101 YF 2	fps1	GPPS-PS-CYP6DE1	RecA-CYP101 YF	201.7	N.D.	N.D.	N.D.
fps1 V1+RecA-CYP101 YF 3	fps1	GPPS-PS-CYP6DE1	RecA-CYP101 YF	117.3	N.D.	N.D.	N.D.
fps1 V1+RecA-CYP101 YF 4	fps1	GPPS-PS-CYP6DE1	RecA-CYP101 YF	82.2	N.D.	N.D.	N.D.
fps1 V1+RecA-CYP101 YF 5	fps1	GPPS-PS-CYP6DE1	RecA-CYP101 YF	59.3	N.D.	N.D.	N.D.
fps1 V1+RecA-CYP101 YF 6	fps1	GPPS-PS-CYP6DE1	RecA-CYP101 YF	128.0	N.D.	N.D.	N.D.
fps1 V1+RecA-CYP101 YF 7	fps1	GPPS-PS-CYP6DE1	RecA-CYP101 YF	612.2	14.9	11.5	6.2
fps1 V1+RecA-CYP101 YF 8	fps1	GPPS-PS-CYP6DE1	RecA-CYP101 YF	821.3	5.9	N.D.	N.D.
fps1 V1+RecA-CYP101 YF 9	fps1	GPPS-PS-CYP6DE1	RecA-CYP101 YF	867.4	9.3	N.D.	N.D.
fps1 V1+RecA-CYP101 YF 10	fps1	GPPS-PS-CYP6DE1	RecA-CYP101 YF	737.0	7.1	N.D.	N.D.
fps1 V1+SSU+CYP101 FW 1	fps1	GPPS-PS-CYP6DE1	GPPS.SSU-CYP101 FW	N.D.	N.D.	N.D.	N.D.
fps1 V1+SSU+CYP101 FW 2	fps1	GPPS-PS-CYP6DE1	GPPS.SSU-CYP101 FW	N.D.	N.D.	N.D.	N.D.
fps1 V1+SSU+CYP101 FW 3	fps1	GPPS-PS-CYP6DE1	GPPS.SSU-CYP101 FW	N.D.	N.D.	N.D.	N.D.
fps1 V1+SSU+CYP101 FW 4	fps1	GPPS-PS-CYP6DE1	GPPS.SSU-CYP101 FW	N.D.	N.D.	N.D.	N.D.
fps1 V1+SSU+CYP101 FW 5	fps1	GPPS-PS-CYP6DE1	GPPS.SSU-CYP101 FW	N.D.	N.D.	N.D.	N.D.
fps1 V1+SSU+CYP101 FW 6	fps1	GPPS-PS-CYP6DE1	GPPS.SSU-CYP101 FW	N.D.	N.D.	N.D.	N.D.
fps1 V1+SSU+CYP101 FW 7	fps1	GPPS-PS-CYP6DE1	GPPS.SSU-CYP101 FW	N.D.	N.D.	N.D.	N.D.
fps1 V1+SSU+CYP101 FW 8	fps1	GPPS-PS-CYP6DE1	GPPS.SSU-CYP101 FW	N.D.	N.D.	N.D.	N.D.
fps1 V1+SSU+CYP101 YF 1	fps1	GPPS-PS-CYP6DE1	GPPS.SSU-CYP101 YF	63.1	N.D.	N.D.	N.D.
fps1 V1+SSU+CYP101 YF 5	fps1	GPPS-PS-CYP6DE1	GPPS.SSU-CYP101 YF	442.4	4.6	N.D.	N.D.
fps1 V1+SSU+CYP101 YF 6	fps1	GPPS-PS-CYP6DE1	GPPS.SSU-CYP101 YF	N.D.	N.D.	N.D.	N.D.
fps1 V1+SSU+CYP101 YF 7	fps1	GPPS-PS-CYP6DE1	GPPS.SSU-CYP101 YF	N.D.	N.D.	N.D.	N.D.
fps1 V1+SSU+CYP101 YF 8	fps1	GPPS-PS-CYP6DE1	GPPS.SSU-CYP101 YF	N.D.	N.D.	N.D.	N.D.
fps1 V1+SSU+CYP101 YF 9	fps1	GPPS-PS-CYP6DE1	GPPS.SSU-CYP101 YF	N.D.	N.D.	N.D.	N.D.
fps1 V1+SSU+CYP101 YF 10	fps1	GPPS-PS-CYP6DE1	GPPS.SSU-CYP101 YF	N.D.	N.D.	N.D.	N.D.
fps1 V1+SSU+RecA-CYP101 FW 1	fps1	GPPS-PS-CYP6DE1	GPPS.SSU-RecA-CYP101 FW	N.D.	N.D.	N.D.	N.D.
fps1 V1+SSU+RecA-CYP101 FW 2	fps1	GPPS-PS-CYP6DE1	GPPS.SSU-RecA-CYP101 FW	N.D.	N.D.	N.D.	N.D.
fps1 V1+SSU+RecA-CYP101 FW 3	fps1	GPPS-PS-CYP6DE1	GPPS.SSU-RecA-CYP101 FW	N.D.	N.D.	N.D.	N.D.
fps1 V1+SSU+RecA-CYP101 FW 4	fps1	GPPS-PS-CYP6DE1	GPPS.SSU-RecA-CYP101 FW	N.D.	N.D.	N.D.	N.D.
fps1 V1+SSU+RecA-CYP101 FW 5	fps1	GPPS-PS-CYP6DE1	GPPS.SSU-RecA-CYP101 FW	N.D.	N.D.	N.D.	N.D.
fps1 V1+SSU+RecA-CYP101 FW 6	fps1	GPPS-PS-CYP6DE1	GPPS.SSU-RecA-CYP101 FW	N.D.	N.D.	N.D.	N.D.
fps1 V1+SSU+RecA-CYP101 FW 7	fps1	GPPS-PS-CYP6DE1	GPPS.SSU-RecA-CYP101 FW	N.D.	N.D.	N.D.	N.D.
fps1 V1+SSU+RecA-CYP101 FW 8	fps1	GPPS-PS-CYP6DE1	GPPS.SSU-RecA-CYP101 FW	157.6	N.D.	N.D.	N.D.
fps1 V1+SSU+RecA-CYP101 YF 1	fps1	GPPS-PS-CYP6DE1	GPPS.SSU-RecA-CYP101 FW	N.D.	N.D.	N.D.	N.D.
fps1 V1+SSU+RecA-CYP101 YF 2	fps1	GPPS-PS-CYP6DE1	GPPS.SSU-RecA-CYP101 FW	N.D.	N.D.	N.D.	N.D.
fps1 V1+SSU+RecA-CYP101 YF 4	fps1	GPPS-PS-CYP6DE1	GPPS.SSU-RecA-CYP101 FW	N.D.	N.D.	N.D.	N.D.
fps1 V1+SSU+RecA-CYP101 YF 5	fps1	GPPS-PS-CYP6DE1	GPPS.SSU-RecA-CYP101 FW	N.D.	N.D.	N.D.	N.D.
fps1 V1+SSU+RecA-CYP101 YF 6	fps1	GPPS-PS-CYP6DE1	GPPS.SSU-RecA-CYP101 FW	N.D.	N.D.	N.D.	N.D.
fps1 V1+SSU+RecA-CYP101 YF 7	fps1	GPPS-PS-CYP6DE1	GPPS.SSU-RecA-CYP101 FW	N.D.	N.D.	N.D.	N.D.
fps1 V1+SSU+RecA-CYP101 YF 8	fps1	GPPS-PS-CYP6DE1	GPPS.SSU-RecA-CYP101 FW	N.D.	N.D.	N.D.	N.D.
fps1 V1+SSU+RecA-CYP101 YF 9	fps1	GPPS-PS-CYP6DE1	GPPS.SSU-RecA-CYP101 FW	N.D.	N.D.	N.D.	N.D.
fps1 V1+SSU+RecA-CYP101 YF 10	fps1	GPPS-PS-CYP6DE1	GPPS.SSU-RecA-CYP101 FW	N.D.	N.D.	N.D.	N.D.
fps1 V1+SSU+RecA-CYP101 YF 11	fps1	GPPS-PS-CYP6DE1	GPPS.SSU-RecA-CYP101 FW	N.D.	N.D.	N.D.	N.D.

## Sheet: ipsdienol pathway
Individual	Background	Primary construct	Secondary construct	b-myrcene (ng g-1 FW h-1)
Col-0 I5 1	Col-0	GPPS/MS-CYP9T2		17.9
Col-0 I5 2	Col-0	GPPS/MS-CYP9T2		25.3
Col-0 I8 1	Col-0	GPPS/MS-CYP9T2		40.3
Col-0 I8 3	Col-0	GPPS/MS-CYP9T2		27.8
Col-0 I8 +SSU 1	Col-0	GPPS/MS-CYP9T2	GPPS.SSU	N.D.
Col-0 I8 +SSU 2	Col-0	GPPS/MS-CYP9T2	GPPS.SSU	N.D.
Col-0 I8 +SSU 3	Col-0	GPPS/MS-CYP9T2	GPPS.SSU	7.9
Col-0 I8 +MyrSynt 1	Col-0	GPPS/MS-CYP9T2	MyrSynt	N.D.
Col-0 I8 +MyrSynt 2	Col-0	GPPS/MS-CYP9T2	MyrSynt	N.D.
Col-0 I8 +MyrSynt 3	Col-0	GPPS/MS-CYP9T2	MyrSynt	N.D.
Col-0 I8 +MyrSynt 4	Col-0	GPPS/MS-CYP9T2	MyrSynt	3.4
Col-0 I8 +MyrSynt 5	Col-0	GPPS/MS-CYP9T2	MyrSynt	5.1
Col-0 I8 +MyrSynt 6	Col-0	GPPS/MS-CYP9T2	MyrSynt	N.D.
Col-0 I8 +MyrSynt 7	Col-0	GPPS/MS-CYP9T2	MyrSynt	N.D.
Col-0 I8 +MyrSynt 8	Col-0	GPPS/MS-CYP9T2	MyrSynt	2.4
Col-0 I8 +MyrSynt 10	Col-0	GPPS/MS-CYP9T2	MyrSynt	N.D.
Col-0 I8 +MyrSynt 11	Col-0	GPPS/MS-CYP9T2	MyrSynt	N.D.
Col-0 I8 +SSU+MyrSynt 1	Col-0	GPPS/MS-CYP9T2	GPPS.SSU-MyrSynt	N.D.
Col-0 I8 +SSU+MyrSynt 2	Col-0	GPPS/MS-CYP9T2	GPPS.SSU-MyrSynt	N.D.
Col-0 I8 +SSU+MyrSynt 3	Col-0	GPPS/MS-CYP9T2	GPPS.SSU-MyrSynt	N.D.
Col-0 I8 +SSU+MyrSynt 4	Col-0	GPPS/MS-CYP9T2	GPPS.SSU-MyrSynt	27.5
Col-0 I8 +SSU+MyrSynt 5	Col-0	GPPS/MS-CYP9T2	GPPS.SSU-MyrSynt	N.D.
Cam I1	Camelina	GPPS/MS-CYP9T2	GPPS.SSU-MyrSynt	N.D.
Cam I2	Camelina	GPPS/MS-CYP9T2	GPPS.SSU-MyrSynt	N.D.
Cam I3	Camelina	GPPS/MS-CYP9T2	GPPS.SSU-MyrSynt	N.D.
Cam I4	Camelina	GPPS/MS-CYP9T2	GPPS.SSU-MyrSynt	N.D.
Cam I5	Camelina	GPPS/MS-CYP9T2	GPPS.SSU-MyrSynt	N.D.
Cam I6	Camelina	GPPS/MS-CYP9T2	GPPS.SSU-MyrSynt	N.D.
Cam I7	Camelina	GPPS/MS-CYP9T2	GPPS.SSU-MyrSynt	N.D.
Cam I8	Camelina	GPPS/MS-CYP9T2	GPPS.SSU-MyrSynt	N.D.
Cam I9	Camelina	GPPS/MS-CYP9T2	GPPS.SSU-MyrSynt	N.D.
Cam I10	Camelina	GPPS/MS-CYP9T2	GPPS.SSU-MyrSynt	N.D.
Cam I8 +SSU 1	Camelina	GPPS/MS-CYP9T2	GPPS.SSU	4.6
Cam I8 +SSU 2	Camelina	GPPS/MS-CYP9T2	GPPS.SSU	N.D.
Cam I8 +MyrSynt 1	Camelina	GPPS/MS-CYP9T2	MyrSynt	67.8
Cam I8 +MyrSynt 2	Camelina	GPPS/MS-CYP9T2	MyrSynt	N.D.
Cam I8 +MyrSynt 3	Camelina	GPPS/MS-CYP9T2	MyrSynt	N.D.
Cam I8 +MyrSynt 4	Camelina	GPPS/MS-CYP9T2	MyrSynt	N.D.
Cam I8 +MyrSynt 5	Camelina	GPPS/MS-CYP9T2	MyrSynt	N.D.
Cam I8 +MyrSynt 6	Camelina	GPPS/MS-CYP9T2	MyrSynt	N.D.
Cam I8 +MyrSynt 7	Camelina	GPPS/MS-CYP9T2	MyrSynt	N.D.
Cam I8 +MyrSynt 8	Camelina	GPPS/MS-CYP9T2	MyrSynt	N.D.
N. benthamiana RecA-I 1	N. benthamiana	RecA-GPPS/MS-RecA-CYP9T2		266.5
N. benthamiana RecA-I 2	N. benthamiana	RecA-GPPS/MS-RecA-CYP9T2		274.9
